# Supplementary material for: Hybrid Composite of Sn(IV)-Porphyrin and Mesoporous Structure for Enhanced Visible Light Photocatalytic Degradation of Organic Dyes
Source: Molecules. 2023 Feb 16;28(4):1886. doi: 10.3390/molecules28041886 (PMC9966349; doi:10.3390/molecules28041886)
Supplement: Supplementary file 1 [file molecules-28-01886-s001.zip]

Archive with 1 entries (1 files):
- molecules-2182599-supplementary.pdf
